# Supplementary material for: Nobiletin Attenuates Adipogenesis and Promotes Browning in 3T3-L1 Adipocytes Through Exosomal miRNA-Mediated AMPK Activation
Source: Curr Issues Mol Biol. 2025 Dec 26;48(1):36. doi: 10.3390/cimb48010036 (PMC12839999; doi:10.3390/cimb48010036)
Supplement: Supplementary file 1 [file cimb-48-00036-s001.zip]

Archive with 1 entries (1 files):
- cimb-4047731-supplementary.xlsx
