# Supplementary material for: Nobiletin Attenuates Adipogenesis and Promotes Browning in 3T3-L1 Adipocytes Through Exosomal miRNA-Mediated AMPK Activation
Source: Curr Issues Mol Biol. 2025 Dec 26;48(1):36. doi: 10.3390/cimb48010036 (PMC12839999; doi:10.3390/cimb48010036)
Supplement: Supplementary file 1 [file cimb-48-00036-s001.zip › cimb-4047731-supplementary.xlsx]

## Sheet: RPTM
Table S1. Expression of miRNA in different groups and differential expression (log fold change) of miRNAs between the groups
miRNA	E0	EN0	EN50	log2FC (E0 vs EN0)	log2FC (E0 vs EN50)	log2FC (EN0 vs EN50)
hsa-let-7a-3p	0	966.3	1203	9.91782	10.2336	0.3158
hsa-let-7a-5p	36443.1	46624	137688	0.355418	1.91765	1.56223
hsa-let-7b-5p	105685	308974	288336	1.54771	1.44797	-0.099734
hsa-let-7c-5p	331633	1.05182e+06	851660	1.66522	1.36069	-0.304535
hsa-let-7d-3p	32798.8	8455.1	2328.4	-1.95562	-3.81566	-1.86003
hsa-let-7d-5p	7288.6	22224.9	53320.9	1.60833	2.87082	1.26249
hsa-let-7e-3p	0	966.3	155.2	9.91782	7.28725	-2.63057
hsa-let-7e-5p	54664.7	18359.7	40126.5	-1.57401	-0.446045	1.12797
hsa-let-7f-1-3p	0	241.6	38.8	7.92244	5.3147	-2.60774
hsa-let-7f-2-3p	0	483.2	271.6	8.91946	8.09064	-0.828818
hsa-let-7f-5p	65597.7	60152.2	114869	-0.125026	0.808262	0.933287
hsa-let-7g-5p	14577.3	57978	150610	1.99171	3.36893	1.37723
hsa-let-7i-3p	0	241.6	77.6	7.92244	6.29646	-1.62598
hsa-let-7i-5p	14577.3	32612.6	70822.9	1.16165	2.28041	1.11876
hsa-miR-100-5p	18221.6	14011.4	10206.3	-0.379025	-0.836128	-0.457103
hsa-miR-101-3p	29154.5	22466.5	18511	-0.375928	-0.655307	-0.279379
hsa-miR-103a-3p	18221.6	38168.9	56464.3	1.06671	1.63164	0.564929
hsa-miR-10400-5p	18221.6	1449.5	194	-3.65111	-6.54611	-2.895
hsa-miR-106b-3p	0	4831.5	3415	12.2386	11.7381	-0.500462
hsa-miR-106b-5p	0	2898.9	4230	11.5018	12.0468	0.544996
hsa-miR-107	0	2657.3	2988.1	11.3763	11.5455	0.169207
hsa-miR-10a-3p	3644.3	483.2	155.2	-2.91236	-4.54457	-1.63221
hsa-miR-10a-5p	116618	62084.8	39622	-0.909469	-1.55739	-0.647925
hsa-miR-10b-3p	0	3140.5	2173.2	11.6172	11.0863	-0.530969
hsa-miR-10b-5p	703353	1.27769e+06	608728	0.861217	-0.208451	-1.06967
hsa-miR-122-5p	0	724.7	271.6	9.50323	8.09064	-1.41259
hsa-miR-1246	0	483.2	388.1	8.91946	8.604	-0.315462
hsa-miR-1249-3p	0	724.7	194	9.50323	7.60733	-1.8959
hsa-miR-125a-3p	0	1932.6	2250.8	10.9171	11.1369	0.219789
hsa-miR-125a-5p	80174.9	44691.4	30036.7	-0.843139	-1.41639	-0.573255
hsa-miR-125b-1-3p	14577.3	1449.5	3221	-3.3292	-2.17779	1.15141
hsa-miR-125b-2-3p	0	9179.9	6170.3	13.1644	12.5914	-0.573061
hsa-miR-125b-5p	40087.5	18601.3	12728.7	-1.10771	-1.65499	-0.547283
hsa-miR-126-5p	0	241.6	232.8	7.92244	7.86913	-0.0533046
hsa-miR-1260a	0	1449.5	1280.6	10.5023	10.3237	-0.178604
hsa-miR-1260b	3644.3	1691	2018	-1.10731	-0.852397	0.254911
hsa-miR-1268a@	3644.3	2657.3	194	-0.455534	-4.22449	-3.76896
hsa-miR-128-3p	0	1691	3221	10.7245	11.6537	0.929227
hsa-miR-1306-5p	0	724.7	194	9.50323	7.60733	-1.8959
hsa-miR-130a-3p	10932.9	9421.4	12883.9	-0.214642	0.236873	0.451515
hsa-miR-130b-3p	0	1691	194	10.7245	7.60733	-3.11718
hsa-miR-132-3p	3644.3	966.3	1591.1	-1.914	-1.19511	0.718896
hsa-miR-138-5p	0	0	310.5	0	8.28309	8.28309
hsa-miR-139-5p	0	0	271.6	0	8.09064	8.09064
hsa-miR-140-3p	29154.5	2898.9	4928.5	-3.32969	-2.56425	0.765438
hsa-miR-140-5p	7288.6	483.2	504.5	-3.91216	-3.85006	0.062108
hsa-miR-142-5p	3644.3	241.6	194	-3.90939	-4.22449	-0.315105
hsa-miR-143-3p	102041	202923	211770	0.99178	1.05335	0.0615662
hsa-miR-143-5p	0	241.6	38.8	7.92244	5.3147	-2.60774
hsa-miR-144-3p	3644.3	724.7	38.8	-2.32859	-6.51713	-4.18853
hsa-miR-145-3p	0	1207.9	1707.5	10.2395	10.7385	0.499035
hsa-miR-145-5p	10932.9	14977.7	34111.4	0.454104	1.64149	1.18738
hsa-miR-1469	233236	160164	7528.6	-0.542236	-4.95308	-4.41084
hsa-miR-146a-5p	0	1207.9	737.3	10.2395	9.52806	-0.711416
hsa-miR-146b-5p	25510.2	335065	252168	3.71524	3.30519	-0.410051
hsa-miR-148a-3p	193149	379998	143858	0.976275	-0.425066	-1.40134
hsa-miR-148a-5p	0	5073.1	1513.5	12.3089	10.5646	-1.74431
hsa-miR-148b-3p	21865.9	11354	11680.9	-0.945421	-0.904474	0.0409472
hsa-miR-148b-5p	0	724.7	194	9.50323	7.60733	-1.8959
hsa-miR-149-5p	0	724.7	349.3	9.50323	8.45245	-1.05078
hsa-miR-151a-3p	10932.9	2898.9	3376.2	-1.91473	-1.69491	0.219824
hsa-miR-151a-5p@	25510.2	13045.1	11021.2	-0.967512	-1.21072	-0.243206
hsa-miR-152-3p	72886.3	88899.6	79826.1	0.286526	0.131211	-0.155315
hsa-miR-152-5p	7288.6	1932.6	1435.9	-1.91455	-2.34288	-0.42833
hsa-miR-155-5p	40087.5	18359.7	22702.1	-1.12657	-0.820299	0.306268
hsa-miR-15a-5p	25510.2	4106.8	5277.8	-2.63469	-2.27285	0.361844
hsa-miR-15b-3p	0	1207.9	504.5	10.2395	8.98157	-1.25791
hsa-miR-15b-5p	10932.9	1691	3143.4	-2.69201	-1.79795	0.894055
hsa-miR-16-2-3p	0	241.6	814.9	7.92244	9.67225	1.74981
hsa-miR-16-5p	156706	156299	178163	-0.00374632	0.185143	0.18889
hsa-miR-17-5p	14577.3	4106.8	4540.4	-1.82738	-1.68261	0.144771
hsa-miR-181a-5p	218659	138664	109009	-0.657084	-1.00423	-0.347143
hsa-miR-181b-5p	47376.1	38168.9	57512.1	-0.311754	0.279701	0.591455
hsa-miR-181c-3p	0	241.6	38.8	7.92244	5.3147	-2.60774
hsa-miR-181c-5p	10932.9	2898.9	2289.6	-1.91473	-2.25501	-0.340278
hsa-miR-181d-5p	10932.9	0	388.1	-13.4165	-4.81252	8.604
hsa-miR-182-5p	495627	53388.1	125890	-3.21464	-1.97708	1.23756
hsa-miR-183-3p	0	241.6	38.8	7.92244	5.3147	-2.60774
hsa-miR-183-5p	40087.5	15944	19675.2	-1.33008	-1.02674	0.303348
hsa-miR-1843	0	1932.6	1280.6	10.9171	10.3237	-0.593343
hsa-miR-185-5p	7288.6	6522.5	14242.2	-0.160193	0.966362	1.12656
hsa-miR-186-5p	91107.9	53388.1	46684.9	-0.771047	-0.964605	-0.193558
hsa-miR-187-3p	3644.3	0	38.8	-11.8318	-6.51713	5.3147
hsa-miR-18a-3p	0	241.6	77.6	7.92244	6.29646	-1.62598
hsa-miR-1908-3p	0	483.2	38.8	8.91946	5.3147	-3.60476
hsa-miR-190b-5p	0	241.6	155.2	7.92244	7.28725	-0.635185
hsa-miR-191-5p	200437	86967	85259.1	-1.2046	-1.23322	-0.0286139
hsa-miR-192-5p	14577.3	19084.4	14125.8	0.388647	-0.0453878	-0.434035
hsa-miR-193a-3p	0	1691	426.9	10.7245	8.74113	-1.98338
hsa-miR-193a-5p	0	241.6	77.6	7.92244	6.29646	-1.62598
hsa-miR-193b-3p	0	5073.1	7877.8	12.3089	12.9438	0.634824
hsa-miR-194-5p	0	1449.5	232.8	10.5023	7.86913	-2.6332
hsa-miR-195-5p	0	483.2	310.5	8.91946	8.28309	-0.636371
hsa-miR-196a-5p	0	4106.8	4656.8	12.0042	12.1854	0.181283
hsa-miR-196b-5p	0	241.6	38.8	7.92244	5.3147	-2.60774
hsa-miR-199a-5p	65597.7	61601.6	66787	-0.090676	0.0259217	0.116598
hsa-miR-199b-3p	1.47959e+06	2.0087e+06	2.14168e+06	0.44106	0.533547	0.0924862
hsa-miR-199b-5p	0	1449.5	2949.3	10.5023	11.5266	1.02431
hsa-miR-19a-3p	3644.3	1207.9	2250.8	-1.59234	-0.694959	0.897384
hsa-miR-19b-3p	14577.3	12078.8	11409.3	-0.271226	-0.353486	-0.0822598
hsa-miR-203a-3p	43731.8	1691	698.5	-4.69191	-5.96625	-1.27433
hsa-miR-205-5p	0	21983.3	1397.1	14.4242	10.4493	-3.97493
hsa-miR-20a-5p	0	2415.8	2406	11.2389	11.233	-0.00586195
hsa-miR-21-3p	7288.6	2898.9	2716.5	-1.32984	-1.42356	-0.0937231
hsa-miR-21-5p	276968	85276	231290	-1.6995	-0.260014	1.43948
hsa-miR-210-3p	10932.9	17393.4	6597.2	0.669815	-0.728664	-1.39848
hsa-miR-210-5p	0	724.7	194	9.50323	7.60733	-1.8959
hsa-miR-212-3p	0	724.7	388.1	9.50323	8.604	-0.899232
hsa-miR-214-3p	371720	175384	444419	-1.0837	0.257702	1.3414
hsa-miR-214-5p	0	1691	1435.9	10.7245	10.4887	-0.23577
hsa-miR-218-5p	14577.3	1207.9	2056.8	-3.59206	-2.82465	0.767408
hsa-miR-22-3p	266035	159681	243437	-0.736419	-0.128068	0.608351
hsa-miR-22-5p	3644.3	966.3	1358.2	-1.914	-1.42328	0.490722
hsa-miR-221-3p	40087.5	6764.1	31356.1	-2.56701	-0.354396	2.21261
hsa-miR-222-3p	51020.4	5314.7	14048.2	-3.26277	-1.86061	1.40216
hsa-miR-224-5p	3644.3	12561.9	10943.6	1.78506	1.58611	-0.19895
hsa-miR-23a-3p	138484	57253.3	95387.8	-1.27427	-0.537838	0.736436
hsa-miR-23b-3p	0	7730.4	5394.2	12.9165	12.3975	-0.519053
hsa-miR-24-2-5p	7288.6	1449.5	1746.3	-2.32929	-2.06071	0.268577
hsa-miR-24-3p	94752.2	80927.6	177930	-0.227525	0.909075	1.1366
hsa-miR-25-3p	7288.6	10146.2	16803.5	0.47717	1.20494	0.727766
hsa-miR-26a-5p	473761	519386	287832	0.132649	-0.71893	-0.851579
hsa-miR-26b-3p	0	241.6	38.8	7.92244	5.3147	-2.60774
hsa-miR-26b-5p	215015	184322	134156	-0.222207	-0.680519	-0.458312
hsa-miR-27a-3p	29154.5	20775.5	49867.1	-0.488815	0.774349	1.26316
hsa-miR-27b-3p	131195	21500.2	38884.7	-2.60924	-1.75442	0.854823
hsa-miR-28-3p	0	966.3	1707.5	9.91782	10.7385	0.820695
hsa-miR-28-5p	0	3865.2	3764.3	11.9167	11.8785	-0.0381515
hsa-miR-296-3p	14577.3	13286.6	8537.6	-0.133742	-0.771751	-0.638009
hsa-miR-296-5p	3644.3	1449.5	1358.2	-1.32949	-1.42328	-0.0937925
hsa-miR-29a-3p	215015	71023.1	170480	-1.59806	-0.334835	1.26323
hsa-miR-29b-1-5p	0	483.2	582.1	8.91946	9.1876	0.26814
hsa-miR-29b-3p	25510.2	3140.5	5433	-3.02161	-2.23104	0.790561
hsa-miR-29c-3p	0	2898.9	2134.4	11.5018	11.0603	-0.441497
hsa-miR-301a-3p	7288.6	3865.2	5355.4	-0.914923	-0.444576	0.470347
hsa-miR-30a-3p	0	2415.8	2095.6	11.2389	11.0338	-0.205046
hsa-miR-30a-5p	0	17393.4	23129	14.0863	14.4975	0.411142
hsa-miR-30b-5p	10932.9	10146.2	13698.9	-0.107726	0.325357	0.433084
hsa-miR-30c-5p	25510.2	49039.7	46840.1	0.942849	0.876644	-0.0662046
hsa-miR-30d-3p	0	241.6	116.4	7.92244	6.87529	-1.04715
hsa-miR-30d-5p	32798.8	44449.8	93331	0.438522	1.50868	1.07016
hsa-miR-30e-3p	0	0	310.5	0	8.28309	8.28309
hsa-miR-30e-5p	14577.3	12078.8	13466.1	-0.271226	-0.114383	0.156843
hsa-miR-31-5p	7288.6	5073.1	11021.2	-0.522688	0.596501	1.11919
hsa-miR-3168	590379	8213.6	970.2	-6.16731	-9.24766	-3.08035
hsa-miR-3195	0	241.6	116.4	7.92244	6.87529	-1.04715
hsa-miR-320a-3p	36443.1	68124.2	147971	0.902503	2.02157	1.11907
hsa-miR-320b	3644.3	1207.9	1707.5	-1.59234	-1.09331	0.499035
hsa-miR-324-3p	3644.3	2657.3	4695.7	-0.455534	0.36561	0.821144
hsa-miR-324-5p	10932.9	3382.1	4773.3	-1.69239	-1.19545	0.496943
hsa-miR-326	0	2657.3	1280.6	11.3763	10.3237	-1.05256
hsa-miR-328-3p	80174.9	183356	37332.4	1.19341	-1.1027	-2.29611
hsa-miR-330-3p	0	241.6	38.8	7.92244	5.3147	-2.60774
hsa-miR-331-3p	0	483.2	38.8	8.91946	5.3147	-3.60476
hsa-miR-335-3p	0	2174.2	970.2	11.0869	9.92362	-1.16331
hsa-miR-335-5p	0	9904.6	3221	13.274	11.6537	-1.62029
hsa-miR-339-3p	0	241.6	970.2	7.92244	9.92362	2.00119
hsa-miR-339-5p	18221.6	15460.8	8886.8	-0.237021	-1.03583	-0.79881
hsa-miR-342-3p	0	1932.6	1397.1	10.9171	10.4493	-0.467822
hsa-miR-345-3p	3644.3	2415.8	2988.1	-0.592939	-0.286326	0.306613
hsa-miR-34a-5p	14577.3	8938.3	22585.7	-0.705589	0.631651	1.33724
hsa-miR-34b-3p	0	3623.6	1435.9	11.8236	10.4887	-1.33486
hsa-miR-34b-5p	0	241.6	310.5	7.92244	8.28309	0.360653
hsa-miR-34c-3p	0	483.2	543.3	8.91946	9.08826	0.168799
hsa-miR-34c-5p	29154.5	14494.5	10671.9	-1.00816	-1.44982	-0.441653
hsa-miR-361-3p	0	724.7	116.4	9.50323	6.87529	-2.62794
hsa-miR-361-5p	10932.9	3382.1	3221	-1.69239	-1.76278	-0.0703893
hsa-miR-362-3p	0	0	426.9	0	8.74113	8.74113
hsa-miR-365b-3p	0	2657.3	970.2	11.3763	9.92362	-1.45266
hsa-miR-369-3p	0	241.6	77.6	7.92244	6.29646	-1.62598
hsa-miR-374b-5p	0	2657.3	892.6	11.3763	9.80349	-1.5728
hsa-miR-378a-3p	156706	468656	848128	1.58047	2.43622	0.855753
hsa-miR-378a-5p	0	1449.5	2289.6	10.5023	11.1615	0.659175
hsa-miR-378c	0	4831.5	15639.2	12.2386	13.933	1.69442
hsa-miR-378d	0	1207.9	232.8	10.2395	7.86913	-2.37035
hsa-miR-378e	0	241.6	38.8	7.92244	5.3147	-2.60774
hsa-miR-378f	0	241.6	582.1	7.92244	9.1876	1.26516
hsa-miR-378g	0	966.3	1746.3	9.91782	10.7709	0.853092
hsa-miR-378i	0	483.2	1047.8	8.91946	10.0345	1.11506
hsa-miR-421	3644.3	6522.5	6053.9	0.839609	0.732066	-0.107543
hsa-miR-422a	0	483.2	271.6	8.91946	8.09064	-0.828818
hsa-miR-423-3p	54664.7	39859.9	23012.6	-0.455662	-1.24815	-0.792488
hsa-miR-423-5p	174927	76579.3	93602.7	-1.19172	-0.902125	0.289592
hsa-miR-424-5p	14577.3	11595.6	5743.4	-0.330121	-1.34359	-1.01347
hsa-miR-425-3p	0	3382.1	3221	11.7241	11.6537	-0.0703893
hsa-miR-425-5p	7288.6	11112.5	12689.9	0.608402	0.799883	0.191481
hsa-miR-4301	0	1207.9	194	10.2395	7.60733	-2.63215
hsa-miR-4454	10932.9	1207.9	232.8	-3.17704	-5.54739	-2.37035
hsa-miR-4492	0	1449.5	194	10.5023	7.60733	-2.895
hsa-miR-4508	3644.3	1449.5	310.5	-1.32949	-3.54873	-2.21925
hsa-miR-450a-1-3p	3644.3	6281	4385.2	0.785186	0.266934	-0.518252
hsa-miR-450a-5p	3644.3	241.6	271.6	-3.90939	-3.74118	0.168206
hsa-miR-4510	0	241.6	116.4	7.92244	6.87529	-1.04715
hsa-miR-451a	3644.3	0	116.4	-11.8318	-4.95653	6.87529
hsa-miR-455-3p	0	966.3	465.7	9.91782	8.86635	-1.05147
hsa-miR-4767	3644.3	5556.2	3182.2	0.608321	-0.19556	-0.80388
hsa-miR-484	200437	45416.1	54756.8	-2.14185	-1.87202	0.269829
hsa-miR-486-5p	21865.9	6522.5	3027	-1.74503	-2.85231	-1.10728
hsa-miR-502-3p	0	241.6	349.3	7.92244	8.45245	0.530011
hsa-miR-503-5p	14577.3	10870.9	8459.9	-0.423218	-0.784939	-0.361721
hsa-miR-5100	10932.9	483.2	0	-4.49706	-13.4165	-8.91946
hsa-miR-532-3p	0	0	388.1	0	8.604	8.604
hsa-miR-532-5p	3644.3	7730.4	16842.3	1.08469	2.20807	1.12337
hsa-miR-542-3p	0	483.2	116.4	8.91946	6.87529	-2.04417
hsa-miR-574-3p	98396.5	19567.6	13815.3	-2.33008	-2.83225	-0.502169
hsa-miR-574-5p	0	7730.4	5743.4	12.9165	12.4879	-0.428573
hsa-miR-615-3p	10932.9	483.2	271.6	-4.49706	-5.32588	-0.828818
hsa-miR-652-3p	0	2415.8	4035.9	11.2389	11.979	0.74015
hsa-miR-671-3p	7288.6	1932.6	814.9	-1.91455	-3.15938	-1.24483
hsa-miR-671-5p	3644.3	2898.9	2522.5	-0.330034	-0.530611	-0.200577
hsa-miR-6724-5p	3644.3	1932.6	543.3	-0.914748	-2.74356	-1.82882
hsa-miR-675-5p	3644.3	4589.9	1203	0.332739	-1.5982	-1.93094
hsa-miR-6825-3p	7288.6	483.2	194	-3.91216	-5.22429	-1.31213
hsa-miR-7-5p	0	483.2	814.9	8.91946	9.67225	0.752789
hsa-miR-708-5p	0	966.3	1280.6	9.91782	10.3237	0.405911
hsa-miR-7111-3p	18221.6	966.3	77.6	-4.23562	-7.85698	-3.62136
hsa-miR-718	3644.3	483.2	38.8	-2.91236	-6.51713	-3.60476
hsa-miR-744-3p	0	1932.6	1552.3	10.9171	10.6011	-0.315953
hsa-miR-744-5p	10932.9	3140.5	7645	-1.79928	-0.516031	1.28325
hsa-miR-7704	0	483.2	543.3	8.91946	9.08826	0.168799
hsa-miR-7977	7288.6	1691	1125.4	-2.10711	-2.69412	-0.58701
hsa-miR-877-3p	0	241.6	38.8	7.92244	5.3147	-2.60774
hsa-miR-877-5p	0	0	388.1	0	8.604	8.604
hsa-miR-9-3p	0	241.6	582.1	7.92244	9.1876	1.26516
hsa-miR-92a-3p	153061	74163.5	56813.6	-1.04532	-1.42978	-0.384467
hsa-miR-93-3p	3644.3	4348.4	3259.8	0.254779	-0.160812	-0.41559
hsa-miR-93-5p	10932.9	14736.1	17657.2	0.430645	0.69153	0.260886
hsa-miR-96-5p	0	724.7	737.3	9.50323	9.52806	0.0248339
hsa-miR-98-3p	0	2174.2	892.6	11.0869	9.80349	-1.28345
hsa-miR-98-5p	10932.9	11112.5	12961.6	0.0235052	0.245547	0.222042
hsa-miR-99a-3p	0	1207.9	271.6	10.2395	8.09064	-2.14884
hsa-miR-99a-5p	21865.9	11595.6	6053.9	-0.915047	-1.85257	-0.937527
hsa-miR-99b-3p	0	1449.5	2988.1	10.5023	11.5455	1.04316
hsa-miR-99b-5p	160350	59669	49246.2	-1.42615	-1.70312	-0.276964
